# Supplementary material for: The Concept of Health Debt Incurred during the COVID-19 Pandemic on the Example of Basal Cell Skin Cancer Diagnosis in Lower Silesia
Source: J Clin Med. 2024 Aug 21;13(16):4923. doi: 10.3390/jcm13164923 (PMC11355647; doi:10.3390/jcm13164923)
Supplement: Supplementary file 1 [file jcm-13-04923-s001.zip]

Archive with 1 entries (1 files):
- jcm-3146615-supplementary.xlsx
