# Supplementary material for: The Concept of Health Debt Incurred during the COVID-19 Pandemic on the Example of Basal Cell Skin Cancer Diagnosis in Lower Silesia
Source: J Clin Med. 2024 Aug 21;13(16):4923. doi: 10.3390/jcm13164923 (PMC11355647; doi:10.3390/jcm13164923)
Supplement: Supplementary file 1 [file jcm-13-04923-s001.zip › jcm-3146615-supplementary.xlsx]

## Sheet: Arkusz1
Large facilities							Small facilities							Private practices
	2018	2019	2020	2021	2022			2018	2019	2020	2021	2022			2018	2019	2020	2021	2022
January	5	6	9	0	14		January	36	62	40	19	46		January	0	2	8	4	2
February	4	7	6	9	11		February	41	49	54	22	41		February	1	1	5	5	1
March	9	12	7	6	9		March	35	51	30	34	50		March	3	5	3	4	4
April	7	8	4	7	17		April	32	35	7	39	36		April	1	6	0	8	4
May	9	4	2	6	12		May	41	27	15	29	52		May	1	3	2	4	9
June	6	7	6	8	16		June	31	48	16	35	72		June	1	3	3	3	5
July	8	11	8	14	17		July	39	48	34	37	51		July	2	1	5	5	3
August	5	7	9	5	20		August	44	38	37	34	59		August	4	0	2	6	9
September	2	7	5	8	7		September	41	54	47	25	62		September	5	3	5	1	5
October	12	11	8	8	18		October	59	58	46	25	56		October	4	3	1	1	4
November	10	7	12	5	14		November	58	51	27	45	83		November	2	4	2	4	9
December	7	10	4	9	9		December	35	36	25	31	65		December	5	8	2	5	11
